# Supplementary material for: Outcome-Based Evaluations of Social Interaction Valence in a Contingent Response Context
Source: Front Psychol. 2019 Nov 20;10:2557. doi: 10.3389/fpsyg.2019.02557 (PMC6879419; doi:10.3389/fpsyg.2019.02557)
Supplement: Supplementary file 1 [file Table_1.XLSX]

## Sheet: Experiment 1 (Direct Launching)
	Do you think that the purple hexagon intentionally affected the yellow square?						Do you think that the changes to the yellow square were caused by the purple hexagon?						What is the nature of the social interaction between the purple hexagon and the yellow square?
subject No.	Harmless Intention		Harmful Intention				Harmless Intention		Harmful Intention				Harmless Intention		Harmful Intention
	Small Effect	Great Effect	Small Effect	Great Effect			Small Effect	Great Effect	Small Effect	Great Effect			Small Effect	Great Effect	Small Effect	Great Effect
S01	7	7	7	7			7	7	7	7			2	2	-3	0
S02	1	2	3	7			7	3	5	4			1	1	2	3
S03	2	3	2	4			3	5	5	5			-2	-2	-2	1
S04	7	7	7	7			7	7	7	7			-2	-4	2	-2
S05	5	2	7	7			7	7	2	5			5	0	3	0
S06	3	2	5	6			6	6	6	7			3	2	4	3
S07	1	2	2	7			7	6	7	6			-2	-2	-2	-4
S08	3	2	3	2			5	6	5	5			-3	-4	-1	-4
S09	6	1	1	5			5	7	7	6			1	0	0	0
S10	6	7	6	7			7	6	7	6			3	-5	0	-5
S11	2	2	5	5			6	3	5	5			0	0	-1	-3
S12	3	2	2	6			6	1	6	6			3	2	0	-3
S13	3	3	6	6			6	6	6	6			0	0	1	-3
S14	1	1	7	7			7	7	7	6			0	-2	3	5
S15	4	5	4	4			5	4	5	5			0	-1	0	-3
S16	7	1	6	7			7	6	6	7			0	0	-1	0
S17	4	2	6	6			6	6	2	4			0	0	3	4
S18	4	6	7	7			7	7	6	6			3	-1	2	4
S19	2	3	6	6			3	3	2	5			1	0	-1	-2
S20	6	6	2	2			5	2	4	7			-3	-5	3	2
S21	3	2	6	6			6	6	6	6			-1	-1	-3	-3
S22	7	7	7	7			3	1	4	7			-5	3	0	3
S23	7	7	2	2			7	7	7	2			2	-5	-5	-3
S24	4	5	7	7			7	6	7	7			-1	2	3	4
S25	1	2	5	3			5	5	5	6			-4	-3	-2	3
S26	1	2	4	4			6	7	6	5			0	-1	2	2
S27	1	1	4	3			6	4	7	7			-5	-5	0	0
S28	7	5	7	7			6	6	5	6			4	-1	4	-3
S29	1	1	7	7			7	7	7	7			3	-1	5	-1
S30	1	2	6	4			7	5	6	5			-3	-1	5	3
S31	7	7	7	7			7	7	7	7			1	-5	2	-4
S32	2	2	3	5			6	5	5	2			-1	0	-1	-4
S33	1	1	5	3			7	7	7	7			1	1	0	0
S34	3	3	6	6			6	6	7	6			-1	-1	-3	-3
S35	2	3	6	6			7	4	5	4			0	-1	-3	-4
S36	5	7	3	1			7	7	7	7			0	-5	0	-3
S37	5	3	6	6			6	4	6	4			3	0	2	-3
S38	6	5	7	7			7	7	7	7			0	-2	-3	-5
S39	7	7	7	7			5	7	7	7			0	-5	0	-3
S40	1	1	7	7			3	7	7	4			-4	5	-5	1
S41	2	3	2	3			3	6	6	5			3	3	3	1
S42	2	2	7	7			7	7	2	2			0	0	0	0
S43	5	5	5	5			5	6	6	5			1	0	0	-1
S44	3	6	6	7			4	6	5	7			0	-2	2	-1
Mean	3.65909	3.52273	5.13636	5.5			5.88636	5.56818	5.70455	5.61364			0.0681818	-1	0.340909	-0.704545

## Sheet: Experiment 2 (Extended Launchi)
	Do you think that the purple hexagon intentionally affected the yellow square?						Do you think that the changes to the yellow square were caused by the purple hexagon?						What is the nature of the social interaction between the purple hexagon and the yellow square?
subject No.	Harmless Intention		Harmful Intention				Harmless Intention		Harmful Intention				Harmless Intention		Harmful Intention
	Small Effect	Great Effect	Small Effect	Great Effect			Small Effect	Great Effect	Small Effect	Great Effect			Small Effect	Great Effect	Small Effect	Great Effect
S01	4	4	5	5			5	5	5	4			3	2	4	3
S02	7	7	5	7			7	5	7	7			0	-5	5	-5
S03	1	1	6	6			7	6	6	6			0	0	-4	-4
S04	1	1	5	7			7	7	7	7			-2	-4	-5	-5
S05	2	2	4	7			2	7	1	1			0	4	2	-2
S06	2	2	5	7			6	5	4	6			-1	-3	-3	3
S07	7	1	7	7			7	7	2	7			-3	-4	-5	-5
S08	4	3	6	6			6	6	3	3			-2	-2	3	4
S09	6	3	7	3			7	5	7	7			3	-2	1	-4
S10	7	7	7	5			7	6	7	7			3	-3	0	-4
S11	2	2	7	6			7	7	7	7			-3	-5	-2	-5
S12	3	2	7	7			7	4	6	6			0	-1	-3	-4
S13	3	2	3	4			5	5	5	5			-2	-3	2	-3
S14	5	3	7	7			7	7	6	7			-2	-1	-3	-5
S15	3	3	7	6			7	7	6	7			-2	-4	2	-4
S16	3	2	4	5			6	6	6	6			-3	-3	2	0
S17	4	6	6	7			7	7	6	7			1	2	3	3
S18	2	2	5	6			7	7	6	6			0	0	-1	-3
S19	2	3	5	7			6	4	3	7			-3	-4	3	-4
S20	7	7	7	7			7	7	7	7			0	0	0	0
S21	7	7	7	7			7	7	7	7			3	4	5	5
S22	2	1	5	5			2	4	5	3			-2	-1	1	1
S23	1	7	7	4			7	4	7	7			0	5	1	5
S24	2	2	6	6			7	6	6	6			-5	-5	2	-5
S25	1	6	1	1			3	2	6	6			0	0	0	0
S26	2	2	5	5			6	6	5	5			0	0	0	0
S27	3	3	4	3			7	7	6	6			0	-1	2	-3
S28	4	6	5	5			5	6	3	3			-2	-2	-2	0
S29	2	2	6	5			6	5	6	6			0	0	-1	1
S30	7	7	7	7			7	7	7	7			-2	-3	3	2
S31	3	2	4	6			3	7	7	7			-3	-5	-4	5
S32	2	3	2	4			2	2	2	3			-1	-2	-1	-1
S33	4	4	5	6			7	7	7	7			0	-2	-3	-3
S34	1	5	1	1			1	1	1	1			-5	-3	-5	-5
S35	5	5	5	6			6	6	6	5			0	-5	-3	-5
S36	2	2	6	6			5	6	6	2			-1	-2	2	0
S37	4	6	7	7			7	7	6	6			3	3	4	-2
S38	1	2	3	2			6	6	5	5			0	-1	0	-3
S39	7	7	7	7			7	7	7	7			5	-5	0	-5
S40	1	1	6	6			7	7	7	7			0	2	-3	-4
S41	3	2	4	6			5	6	6	6			-3	-3	2	2
S42	6	2	7	7			6	7	5	6			-3	-4	-4	-5
S43	2	2	6	6			6	6	6	6			0	0	1	3
S44	6	7	6	7			7	6	7	7			4	-4	3	-4
Mean	3.47727	3.54545	5.38636	5.61364			5.88636	5.79545	5.52273	5.70455			-0.568182	-1.59091	0.0227273	-1.47727

## Sheet: Replication of Experiment 1
	Do you think that the yellow square intentionally affected the purple hexagon?						Do you think that the changes to the purple hexagon were caused by the yellow square?						What is the nature of the social interaction between the purple hexagon and the yellow square?					Rating time（s）					How capable of planning actions do you think the purple hexagon (yellow square) is?			Preference
subject No.	Harmless Intention		Harmful Intention				Harmless Intention		Harmful Intention				Harmless Intention		Harmful Intention			Harmless Intention		Harmful Intention
	Small Effect	Great Effect	Small Effect	Great Effect			Small Effect	Great Effect	Small Effect	Great Effect			Small Effect	Great Effect	Small Effect	Great Effect		Small Effect	Great Effect	Small Effect	Great Effect		Purple hexagon	Yelllow square
S01	2	2	6	7			7	7	7	2			0	-4	2	-5		49.7	60.4	37.9	22.2		4	5		2
S02	2	3	5	5			5	5	5	5			0	0	-1	-1		25.11	14.87	31.78	62.38		3	2		1
S03	3	5	7	7			7	3	7	4			-2	-2	-4	0		41.11	71.79	53.29	66.83		2	6		2
S04	3	5	6	6			7	7	7	7			-1	-3	-3	-3		36.5	7.5	22	19.7		4	5		1
S05	6	4	3	6			6	6	5	3			0	-1	1	1		53.5	30.2	12.9	19.1		4	3		2
S06	2	3	4	6			5	5	6	5			0	0	1	-1		33.2	34.7	54.5	62.3		5	3		2
S07	1	1	7	7			7	7	6	7			0	0	-4	-4		48.7	26.9	19.43	26.12		4	4		3
S08	2	1	4	2			3	4	3	4			0	0	-2	0		18.2	16	31.5	61.2		4	3		1
S09	2	2	5	4			2	2	4	5			2	-2	2	-4		25.1	10.3	11.2	3.6		5	5		2
S10	2	3	6	7			7	6	5	5			-3	-5	2	-4		39.52	39.37	51.96	21.13		3	3		3
S11	6	2	2	1			1	7	6	7			-2	-5	0	-3		70.31	66.26	70.95	42.78		3	2		3
S12	3	3	5	5			5	2	5	4			-2	-3	-1	-3		25.3	18.8	30.8	38.3		5	3		1
S13	3	7	6	7			7	6	7	6			0	-5	1	-5		77.18	41.21	17.19	40.52		6	5		1
S14	2	3	7	7			7	6	7	7			-1	3	-5	-5		27.61	34.83	13.75	10.01		5	6		2
S15	1	1	4	1			4	4	4	4			-1	-2	2	-2		25.4	8.6	43.1	57.5		1	1		1
S16	2	2	6	7			7	6	7	6			-3	-5	-4	-5		53.2	46.48	17.14	36.51		4	3		1
S17	1	1	7	7			7	7	7	3			3	-4	3	-4		70.07	55.23	39.81	34.82		5	2		1
S18	2	2	6	5			1	3	5	6			-3	-2	4	3		44.4	24.8	34	33.2		3	2		2
S19	7	1	3	7			7	7	7	5			-5	-5	0	-5		60.59	26.56	30.1	25.62		1	1		2
S20	4	4	5	3			5	5	6	6			3	3	4	3		11	10	14	24		5	6		2
S21	1	6	7	7			4	6	1	7			1	-2	2	-4		33.4	19.09	14.83	22.86		3	2		2
S22	2	2	6	7			6	6	6	7			-1	-1	-2	-4		34.96	32.57	25.78	45.1		5	4		3
S23	2	2	7	7			7	7	6	7			1	-4	-3	-4		26.78	9.71	17.62	22.03		6	6		3
S24	1	2	5	6			6	4	5	6			2	0	-1	-2		50.6	30.2	43.3	22.4		4	6		2
S25	7	6	6	6			7	7	6	6			0	-2	2	-5		36.01	39.88	29.33	10.93		1	2		3
S26	6	6	7	7			7	6	7	7			2	-2	-3	3		43.15	45.39	73.94	24.21		5	4		3
S27	1	3	7	6			5	7	4	7			0	-2	2	3		24.18	24.77	25.24	22.19		3	4		3
S28	3	3	3	4			4	4	5	6			0	-1	1	1		20.83	16.97	34.02	48.25		4	3		2
S29	1	3	7	7			5	7	7	7			-3	-5	-5	-5		54.6	45.2	10.7	19.6		5	5		1
S30	7	7	5	5			7	7	5	7			0	0	0	3		34.82	25.76	23.15	33.58		3	5		3
S31	3	3	4	4			5	6	4	5			-2	-3	-1	-3		21.7	19.89	8.17	7.67		2	2		3
S32	3	1	4	4			2	6	2	5			1	-3	2	0		28.82	24.81	27.99	30.21		2	3		2
S33	2	2	4	5			7	6	5	6			-3	-4	-1	-3		53.85	31.11	16.7	43.33		4	5		2
S34	6	6	6	6			4	5	5	5			-2	-3	0	2		47.2	42.2	48	29.7		6	4		2
S35	2	1	4	6			2	3	6	6			1	0	-3	-3		14.8	25.7	17.8	40.8		5	3		1
S36	3	5	7	7			7	7	7	7			-2	-5	-3	-5		3.79	32.48	16.07	19.86		3	3		3
S37	1	2	6	3			6	6	6	6			0	1	-3	0		34.56	38.16	40.35	41.67		1	1		1
S38	1	1	1	1			7	7	7	7			1	1	1	-2		70.5	71.4	71	55.5		5	3		1
S39	1	1	7	7			7	7	5	7			0	-5	3	-5		31	23.5	27.8	10		2	2		2
S40	2	1	4	2			7	7	7	7			-3	1	3	4		52.8	30.1	15.4	34.1		6	3		1
S41	1	1	5	2			6	4	7	4			0	0	0	-2		27.2	6.7	24.4	44		3	3		3
S42	2	5	4	4			4	2	2	6			3	-4	4	-3		44.14	27.14	18.28	15.51		5	6		1
S43	1	1	2	7			1	7	4	7			0	0	0	-5		19.13	10.58	15.67	28.4		4	5		2
S44	2	2	3	6			6	6	6	6			0	0	0	-3		18.35	37.74	20.9	45.81		3	3		2
Mean	2.65909	2.88636	5.11364	5.29545			5.36364	5.56818	5.47727	5.72727			-0.431818	-1.93182	-0.159091	-2.02273		37.7925	30.8148	29.6305	32.3984		3.77273	3.56818		14
																										18
																										12

## Sheet: Replication of Experiment 2
	Do you think that the yellow square intentionally affected the purple hexagon?						Do you think that the changes to the purple hexagon were caused by the yellow square?						What is the nature of the social interaction between the purple hexagon and the yellow square?					Rating time（s）					How capable of planning actions do you think the purple hexagon (yellow square) is?			Preference
subject No.	Harmless Intention		Harmful Intention				Harmless Intention		Harmful Intention				Harmless Intention		Harmful Intention			Harmless Intention		Harmful Intention
	Small Effect	Great Effect	Small Effect	Great Effect			Small Effect	Great Effect	Small Effect	Great Effect			Small Effect	Great Effect	Small Effect	Great Effect		Small Effect	Great Effect	Small Effect	Great Effect		Purple hexagon	Yelllow square
S01	2	1	7	7			7	7	7	7			2	-1	-5	-3		19.44	9.6	47.02	80.15		4	4		1
S02	2	2	6	6			6	6	6	6			-2	-3	3	3		12.2	19.9	13.6	19.6		2	3		3
S03	3	3	5	6			6	6	6	6			-2	-2	-4	-1		22.7	19.7	31.5	44.2		3	3		1
S04	5	2	7	7			5	6	7	7			0	-1	-3	-4		6.21	12.49	19.49	37.47		4	3		3
S05	1	1	1	1			7	7	7	7			-1	-2	-1	-2		17.8	39.4	17.2	72.8		4	3		3
S06	4	3	6	7			5	6	6	7			0	-2	-3	-3		21.3	10.7	16.8	47.6		5	3		3
S07	3	3	7	7			7	7	7	7			1	-1	-3	-5		20.6	18.9	12.4	32.1		1	2		3
S08	1	1	7	7			7	7	7	7			0	1	2	0		16.5	24	18.5	23.2		3	2		3
S09	2	2	6	6			7	7	7	7			-2	-3	-1	-2		23.84	26.6	20.88	47.45		2	2		2
S10	6	6	7	7			5	7	7	7			-3	-4	-4	-5		8.96	19.9	25.49	40.51		3	5		2
S11	1	1	6	7			7	4	6	3			-1	-3	-4	-5		8.08	39.31	41.03	61.93		5	3		1
S12	5	6	7	7			7	7	7	7			2	-1	-2	-4		7.89	17.23	19.13	23.92		3	5		2
S13	3	6	5	6			6	6	5	7			3	3	2	-1		29.24	17.62	20.15	39.47		5	6		1
S14	3	3	5	5			5	6	5	5			-2	-3	2	-1		19.21	15.23	17.21	25.6		4	4		2
S15	1	1	5	5			7	7	7	7			-5	-4	-4	-4		37.58	41.72	42.45	52.3		3	3		3
S16	6	6	2	2			6	5	5	4			1	0	3	1		56.61	37.31	45.25	87.21		5	3		2
S17	7	7	7	7			7	7	7	7			2	1	1	2		6.29	9.4	19.92	19.52		4	4		2
S18	2	2	7	7			4	4	7	7			-5	-5	-5	-5		11.59	24.92	17.78	50.25		5	4		1
S19	2	2	5	6			5	5	5	5			2	3	3	3		25.22	28.78	51.79	45.77		2	2		2
S20	3	6	6	6			6	6	6	6			2	2	4	4		1.57	23.11	50.1	50		3	2		3
S21	1	3	6	5			6	6	6	5			2	2	3	2		21.5	15.55	21.85	33.49		5	3		1
S22	1	3	2	2			6	7	5	7			-1	-1	3	5		15.04	2.62	31.27	21.75		5	3		2
S23	2	2	3	6			6	5	3	6			4	2	4	2		54.96	37.56	34.04	21.75		5	6		1
S24	1	1	6	4			4	7	6	6			0	2	4	-4		52.17	42.21	29.31	62.6		3	6		2
S25	2	2	4	4			4	4	4	3			2	2	2	-1		67.21	31.58	42.28	14.03		6	6		3
S26	4	4	5	6			2	3	5	4			0	-2	0	-2		30.9	18.8	19.7	24.99		5	3		1
S27	2	2	5	3			6	6	6	6			1	0	3	2		59.21	33.31	28.29	13.14		4	4		2
S28	7	7	6	6			7	7	7	7			3	-2	2	1		18.76	21.86	15.04	20.03		3	3		2
S29	1	2	5	5			6	6	5	5			0	-1	-2	-2		45.8	25.84	-0.74	33.88		4	3		3
S30	3	4	4	3			3	4	4	3			0	2	2	1		83.16	28.14	35.96	20.05		5	3		3
S31	1	1	5	6			7	7	7	7			-2	-4	-4	-4		16.1	23.8	18.4	34.6		4	4		3
S32	3	2	5	4			3	4	5	5			1	-1	0	-1		48.13	48.97	35.35	54.41		4	5		2
S33	6	6	5	4			3	6	2	7			-1	-3	3	3		83.22	24.37	26.61	51.66		5	4		3
S34	6	6	6	6			6	6	6	6			4	-2	3	-3		16.39	13.12	17.55	14.15		2	3		2
S35	1	2	5	3			3	5	6	2			-5	-3	4	2		28.48	23.79	12.92	15.49		3	4		1
S36	4	2	6	6			6	6	5	6			0	0	0	-3		61.97	37.76	27.32	16.97		2	3		2
S37	1	1	6	7			7	7	6	6			-2	-4	-3	-5		31.1	25.8	18.9	27.8		2	4		3
S38	1	1	7	7			7	7	7	7			0	0	-4	-5		70.7	41	25.7	24.3		3	3		2
S39	2	2	3	4			5	5	4	4			-2	-2	0	-1		37.27	43.65	15.64	28.17		5	4		1
S40	4	5	7	7			6	6	6	5			-1	-2	2	0		36.6	29.2	21.1	22.2		3	3		2
S41	2	2	5	5			7	2	7	2			1	-1	2	-2		56.3	33.3	37.2	9.4		5	4		1
S42	3	3	6	6			7	6	6	5			0	0	-1	-3		13.97	11.82	10.9	26.19		5	4		1
S43	1	1	7	7			7	7	7	4			0	-1	-2	-4		30.9	8	2.4	4.3		4	4		3
S44	2	2	5	4			7	7	7	7			-1	-1	-1	-2		73.49	32.93	29.96	35.06		4	5		2
Mean	2.79545	2.95455	5.40909	5.43182			5.75	5.88636	5.88636	5.70455			-0.113636	-1.02273	0.0227273	-1.27273		32.4127	25.2455	25.1055	34.8059		3.77273	3.63636		12
SE	0.270024	0.283781	0.218745	0.241375			0.208609	0.18524	0.179577	0.224021			0.321759	0.30743	0.435378	0.419518		3.32171	1.66156	1.80416	2.83035		0.175644	0.164175		17
																										15
